# Supplementary material for: Side-by-Side Comparison of Five Chelators for 89Zr-Labeling of Biomolecules: Investigation of Chemical/Radiochemical Properties and Complex Stability
Source: Cancers (Basel). 2021 Dec 17;13(24):6349. doi: 10.3390/cancers13246349 (PMC8699488; doi:10.3390/cancers13246349)
Supplement: Supplementary file 1 [file cancers-13-06349-s001.zip]

Archive with 1 entries (1 files):
- cancers-1473613-supplementary.pdf
